# Supplementary material for: Molecular Characterization and Pathogenicity of Colletotrichum falcatum Causing Red Rot on Sugarcane in Southern Florida
Source: J Fungi (Basel). 2024 Oct 27;10(11):742. doi: 10.3390/jof10110742 (PMC11595498; doi:10.3390/jof10110742)
Supplement: Supplementary file 1 [file jof-10-00742-s001.zip]

Archive with 1 entries (1 files):
- jof-3150632-supplementary.pdf
